# Supplementary material for: Analysis of Differentially Expressed Transcripts in Apolygus lucorum (Meyer-Dür) Exposed to Different Temperature Coefficient Insecticides
Source: Int J Mol Sci. 2020 Jan 19;21(2):658. doi: 10.3390/ijms21020658 (PMC7014463; doi:10.3390/ijms21020658)
Supplement: Supplementary file 1 [file ijms-21-00658-s001.zip]

Archive with 6 entries (6 files):
- Figure S1.doc
- Table S1.doc
- Table S2.docx
- Table S3.doc
- Table S4.doc
- Table S5.doc
